# Supplementary material for: Can Winged Aphid Abundance Be a Predictor of Cucurbit Aphid-Borne Yellows Virus Epidemics in Melon Crop?
Source: Viruses. 2020 Aug 20;12(9):911. doi: 10.3390/v12090911 (PMC7551915; doi:10.3390/v12090911)
Supplement: Supplementary file 1 [file viruses-12-00911-s001.zip]

Archive with 4 entries (4 files):
- Figure S1 Schoeny et al.pdf
- Figure S2 Schoeny et al.pdf
- Table S1 Schoeny et al.pdf
- Table S2 Schoeny et al.pdf
